# Supplementary material for: OsαCA1 Affects Photosynthesis, Yield Potential, and Water Use Efficiency in Rice
Source: Int J Mol Sci. 2023 Mar 14;24(6):5560. doi: 10.3390/ijms24065560 (PMC10056782; doi:10.3390/ijms24065560)
Supplement: Supplementary file 1 [file ijms-24-05560-s001.zip]

Archive with 2 entries (2 files):
- Data S1.xlsx
- ijms-2277891-supplementary.pdf
