# Supplementary material for: OsαCA1 Affects Photosynthesis, Yield Potential, and Water Use Efficiency in Rice
Source: Int J Mol Sci. 2023 Mar 14;24(6):5560. doi: 10.3390/ijms24065560 (PMC10056782; doi:10.3390/ijms24065560)
Supplement: Supplementary file 1 [file ijms-24-05560-s001.zip › Data S1.xlsx]

## Sheet: Data S1
The purified protein						The total protein
Sample		T0	T			Sample		T0	T
Blank	1	82				Blank	1	53
	2	91					2	45
	3	80					3	48
GST	1		70		Leaf	WT	1		35
	2		68				2		38
	3		75				3		38
GST-OsαCA1	1		14			αca1-2	1		37
	2		27				2		35
	3		23				3		42
					Chloroplast	WT	1		43
							2		38
							3		41
						αca1-2	1		42
							2		39
							3		42
